# Supplementary material for: Repercussions of the Calpain Cleavage-Related Missense Mutations in the Cytosolic Domains of Human Integrin-β Subunits on the Calpain–Integrin Signaling Axis
Source: Int J Mol Sci. 2025 Apr 29;26(9):4246. doi: 10.3390/ijms26094246 (PMC12071666; doi:10.3390/ijms26094246)
Supplement: Supplementary file 1 [file ijms-26-04246-s001.zip]

Archive with 1 entries (1 files):
- ijms-3311024-supplementary.pdf
